# Supplementary material for: Circulating microRNAs as biomarkers for diabetic retinopathy stage identification: A DTA systematic review and meta-analysis
Source: PLoS One. 2025 Nov 21;20(11):e0335434. doi: 10.1371/journal.pone.0335434 (PMC12637958; doi:10.1371/journal.pone.0335434)
Supplement: S1 File — S1 Text. Complete search strategy. S1 Table. Prisma DTA abstract checklist. S2 Table. Prisma DTA checklist. S3 Table. Extraction data. S4 Table. Dataset used for STATA meta-analysis and meta-regression (CTL vs DR). S5 Table. Dataset used for STATA meta-analysis and meta-regression (T2DM vs DR). S6 Table. Dataset used for STATA meta-analysis and meta-regression (NPDR vs PDR). (ZIP) [file pone.0335434.s001.zip]

Archive with 8 entries (7 files):
- Supporting Information/
- Supporting Information/S1 Table. Prisma DTA for abstracts checklist.pdf
- Supporting Information/S1 Text. Complete search strategy.docx
- Supporting Information/S2 Table. Prisma DTA checklist.pdf
- Supporting Information/S3 Table. Extraction data.xlsx
- Supporting Information/S4 Table. Dataset used for STATA meta-analysis and meta-regression (CTL vs DR).xlsx
- Supporting Information/S5 Table. Dataset used for STATA meta-analysis and meta-regression (T2DM vs DR).xlsx
- Supporting Information/S6 Table. Dataset used for STATA meta-analysis and meta-regression (NPDR vs PDR).xlsx
