# Supplementary material for: Circulating microRNAs as biomarkers for diabetic retinopathy stage identification: A DTA systematic review and meta-analysis
Source: PLoS One. 2025 Nov 21;20(11):e0335434. doi: 10.1371/journal.pone.0335434 (PMC12637958; doi:10.1371/journal.pone.0335434)
Supplement: S1 File — S1 Text. Complete search strategy. S1 Table. Prisma DTA abstract checklist. S2 Table. Prisma DTA checklist. S3 Table. Extraction data. S4 Table. Dataset used for STATA meta-analysis and meta-regression (CTL vs DR). S5 Table. Dataset used for STATA meta-analysis and meta-regression (T2DM vs DR). S6 Table. Dataset used for STATA meta-analysis and meta-regression (NPDR vs PDR). (ZIP) [file pone.0335434.s001.zip › Supporting Information/S3 Table. Extraction data.xlsx]

## Sheet: Quantitative
Study (year)	miRNA	Comparation	Sensitivity	Specificity	Cut off	TP	TN	FP	FN	N total	VPP	VPN	AUC	OR
Jiang et al., 2017	miR-21	CTL vs DR	66.1	90.4	NE	82	104	11	42	239	93.18	58.42	0.825	18,28 (9,25 - 36,14)
Wan et al., 2017	miR-7	CTL vs DR	76	73	NE	58	54	20	18	150	74.36	75	0.73	8,70 (4,14-18,16)
	miR-7 (exosome)	CTL vs DR	75	77	NE	57	57	17	19	150	77	74	0.77	10,06 (4,75 – 21,36)
Liu et al., 2018	miR-221	CTL vs DR	85	87	0.86	54	29	4	10	97	93.1	74.36	0.894	39,15 (11.34 – 135.01)
Li et al., 2019	miR-4448, miR-338-3p, miR-190a-5p , mir485-5p, miR-9,5p	CTL vs DR	90	90.9	-43.869	9	10	1	1	21	90	90.91	0.909	90 (4,90 – 1651,10)
Surasmiati et al., 2023	miR-126	CTL vs DR	86	75	1.56	9	8	2	2	21	85.7	75	0.036	18 (0,81 - 399,18)
Qin et al., 2017	miR-126	CTL vs DR	81.21	90.34	5.02	32	53	6	7	98	84.21	88.33	0.919	40,38 (15,67−104,06)
Shaker et al., 2019	miR-20b	T2DM vs DR	62	60	5.24	31	18	12	19	80	72.09	48.65	0.633	2,45 (0,97 – 6,24)
	miR-17-3p	T2DM vs DR	92	56.7	1.405	46	17	13	4	80	77.97	80.95	0.821	15,04 (4,30 – 52,62)
Yin et al., 2020	miR-210	T2DM vs DR	83.6	80	2.335	92	32	8	18	150	91.99	63.95	0.892	21 ( 8,82 – 49,42)
Santavito et al., 2021	miR-25-3p, miR-320b, miR-495-3p	T2DM vs DR	85	85	NE	17	9	1	3	30	94.44	75	0.931	51 (4,61 - 563,91)
Wang et al., 2021	miR-374a	T2DM vs DR	80.29	82.9	0.632	110	58	12	27	207	90.19	68.24	0.892	19,72 (9.32 - 41.86)
Saleh et al, 2022	miR-93	T2DM vs DR	85	86	0.32	68	69	11	12	160	86	85	0.92	35,55 (14.68 - 86.04)
	miR-152	T2DM vs DR	85	72	8.75	68	58	22	12	160	76	83	0.89	14,94 (6,81 - 32,78)
Zhao et al 2023	miR-221-3p	T2DM vs DR	69.62	82.35	1.235	110	84	18	48	260	64	70	0.82	10,69 (5.80 - 19.71)
Qin et al., 2017	miR-126	T2DM vs DR	84.75	94.91	8.43	69	42	2	12	125	97.19	77.78	0.919	120,75 (25,8 – 562,1)
Qing et al., 2014	miR-21, miR-181c, miR-1179	NPDR vs PDR	82	95	0.68	74	86	4	16	180	93	85	0.89	99,44 (31,98 – 312,47)
Jiang et al., 2017	miR-21	NPDR vs PDR	72.5	79.5	NE	37	58	15	14	124	71.15	80.56	0.83	10,22 (4.82 - 22.93)
Shaker et al., 2019	miR-20b	NPDR vs PDR	70	76.6	6.6	14	23	7	6	50	66.7	79.3	0.71	7,67 (2,13 – 27,72)
	miR-17-3p	NPDR vs PDR	50	80	5.7	10	24	6	10	50	62.5	70.6	0.55	4 (1,15 – 14,01)
Hui et al, 2019	miR-126	NPDR vs PDR	78.4	73.2	0.518	28	31	12	8	79	70	79.5	0.801	9,04 (3,23 – 25,20)
Ma et al., 2019	miR-93 and miR-21	NPDR vs PDR	92	89	0.8	39	30	4	3	76	90.7	90.91	0.946	97,59 ( 20.35 – 470.48)
	miR-93	NPDR vs PDR	89	81	0.85	37	28	6	5		86.05	84.85	0.883	34,53 (9,58 – 124,72)
	miR-21	NPDR vs PDR	90	71	0.8	38	24	10	4		79.17	85.71	0.845	22,80 (6.42 – 81.82)
Yin et al., 2020	miR-210	NPDR vs PDR	82	75	3.07	41	45	15	9	110	73.21	83.33	0.81	13,67 (5,40 – 34,58)
Wang et al., 2021	miR-374a	NPDR vs PDR	84.2	78.83	0.63	61	51	13	10	135	81.33	82.26	0.807	23,92 (9,84 - 58,16)
Saleh et al, 2022	miR-93	NPDR vs PDR	85	63	0.15	34	25	15	6	80	69	81	0.79	9,44 (3.21 - 27.77)
	miR-152	NPDR vs PDR	85	80	15.75	34	32	8	6	80	81	84	0.88	22,67 (7.08 - 72.55)
Salem et al., 2022	miR-181c	NPDR vs PDR	90	100	NE	54	60	0	6	120	100	91	0.983	ODDS RATIO INFINITA (NO HAY FALSOS NEGATIVOS)
	miR-1179	NPDR vs PDR	90	80	NE	54	48	12	6	120	81	89	0.927	36 (12.54 - 103.32)

## Sheet: Qualitative
Study (year)	Country	Study type	Diabetic Retinoathy Patients	Controls (Healthy, T2DM and NPDR)	miRNAs	Expression	Sample	Method	Normalitation	Women	Men	years	Total patients
Qing et al., 2014:	China	Case-Control	PDR = 90	NPDR = 90	miR-21, miR-181c, miR-1179	Up	Serum	RT-qPCR	U6	PDR: 35, NPDR: 37	PDR: 55, NPDR: 53	PDR: 57.4 ± 6.5 años, NPDR: 56.1 ± 7.2 años,	180
Jiang et al., 2017	China	Cross-sectional	PDR = 51, NPDR = 73	Healthy Controls=115 T2DM=65	miR-21	Up	Plasma	RT-qPCR	U6	PDR: 23, NPDR: 41, Controles: 55	PDR: 28, NPDR: 32, Controles: 60		239
Qin et al., 2017	China	Case-Control	PDR = 39, NPDR = 42	T2DM=44	miR-126	Down	Plasma	RT-qPCR	U6	PDR: 21, NPDR: 19, T2DM: 24,	PDR: 18, NPDR: 23, T2DM: 20,		140
Wan et al., 2017	China	Case-Control	RD=76	Controls=70	miR-7	UP	Serum and exosomes	RT-qPCR	MIR2911	T2DM: 26, RD: 21, Controles: 33	T2DM: 50, RD: 55, Controles: 41	T2DM: 48.5 ± 14.5 años, RD: 51.1 ± 13.6 años, Controles: 48.8 ± 15.2 años	150
Liu et al., 2018	China	Cross-sectional	PDR = 30, NPDR = 34	Control=33	miR-221	Up	Serum	RT-qPCR	U6	PDR: 14, NPDR: 14, T2DM: 13, Controles: 10	PDR: 16, NPDR: 20, T2DM: 24, Controles: 23	PDR: 64.67 ± 5.17 años, NPDR: 63.50 ± 4.99 años, T2DM: 66.14 ± 3.96 años, Controles: 63.52 ± 4.91 años	97
Shaker et al., 2019	Egypt	Case-Control	PDR = 20, NPDR = 30	T2DM=30	miR-20b, miR-17-3p	Down	Serum	RT-qPCR	SNORD68	PDR: 6, NPDR: 10, T2DM: 1	PDR: 14, NPDR: 20, T2DM: 19,	PDR: 49.2 ± 4.9 años, NPDR: 53.9 ± 6.3 años, T2DM: 51.0 ± 6.1 años,	80
Li et al., 2019:	China	Case-Control	NPDR=10	T2DM=11	miR-4448, miR-338-3p, miR-190a-5p, miR-485-5p, miR-9-5p	4 miRNAs Up, miR-9-5p down	Serum	RNA-Seq	DESeq2	NPDR: 6, T2DM: 4	NPDR: 4, T2DM: 7	NPDR: 47.1 ± 6.45 años, T2DM: 63.45 ± 4.25 años	21
Hui et al., 2019	China	Cross-sectional	PDR = 36	NPDR = 43	miR-126	Downregulated	Serum	RT-qPCR	cel-miR-39-3p	PDR: 15, NPDR: 17	PDR: 21, NPDR: 26,	PDR: 52.7 ± 8.4 años, NPDR: 53.3 ± 8.2 años,	79
Ma et al., 2019:	China	Case-Control	PDR=42	NPDR=34	miR-93, miR-21	Up	Serum	RT-qPCR	U6	PDR=15 NPDR= 16	PDR=27 NPDR=18	PDR: 59.2 ± 8.2 años, NPDR: 60.8 ± 7.5 años,	76
Yin et al., 2020	China	Case-Control	PDR = 50, NPDR = 60	T2DM=40	miR-210	Up	Serum	RT-qPCR	U6	PDR: 24, NPDR: 32, T2DM: 17	PDR: 26, NPDR: 28, T2DM: 23	PDR: 51.40 ± 3.93 años, NPDR: 50.73 ± 3.80 años, T2MD: 50.23 ± 3.81 años	150
Santavito et al., 2021	Italy	Case-Control	DR = 20	T2DM= 10 DR	miR-25-3p, miR-320b, miR-495-3p	Up (miR-25-3p , miR-320b) down miR-495-3P	Plasma	RT-qPCR	miR-19-5p y miR-125a-5p	DR: 10, Diabetic without T2DM: 5	DR: 10, Diabéticos sin T2DM: 5	DR: 66.3 ± 8.3 años, T2DM: 69.6 ± 8.7 años,	30
Wang et al., 2021	China	Case-Control	PDR = 72, NPDR = 65	T2DM=70	miR-374a	up	Serum	RT-qPCR	U6	PDR: 34, NPDR: 30, T2DM: 36	PDR: 38, NPDR: 35, T2DM: 34	PDR: 56.00 ± 10.18 años, NPDR: 54.60 ± 11.17 años, T2DM: 54.97 ± 11.92 años,	207
Saleh et al., 2022	Egypt	Case-Control	PDR = 40	T2DM=40, NPDR = 40	miR-93, miR-152	Down mir-93, up miR-152	Serum	RT-qPCR	miRNA-16	PDR: 20, NPDR: 16, T2DM: 28,	PDR: 20, NPDR: 24, T2DM: 12,	PDR: 56.5 ± 9.4 años, NPDR: 57.3 ± 9.1 años, T2DM: 57.3 ± 9.1 años	160
Salem et al., 2022	Egypt	Case-Control	PDR = 60	NPDR=60	miR-181c, miR-1179	Up	Serum	RT-qPCR	U6	PDR: 18, NPDR: 24,	PDR: 42, NPDR: 36	PDR: 44.9 ± 8.2 años, NPDR: 48.9 ± 8.2 años	120
Surasmiati et al., 2023	Indonesia	Case-Control	PDR = 6, NPDR=7	Controls=5, T2DM=8	miR-126	Down	Serum	RT-qPCR	miRNA-328-3p	PDR: 3, NPDR: 5, NDR: 7, Controles: 2	PDR: 3, NPDR: 2, NDR: 1, Controles: 2	PDR: 54.67 ± 4.84 años, NPDR: 61.14 ± 5.24 años, NDR: 56.88 ± 9.13 años, Controles: 58.50 ± 9.68 años	21
Zhao et al 2023	China	Case-Control	PDR = 71, NPDR = 87​	Controls= 102	miR-221-3p	Up	Serum	RT-qPCR	U6	PDR: 42, NPDR: 49, NDR: 63	PDR: 29, NPDR: 38, NDR: 39	PDR: 59.31 ± 6.32 años, NPDR: 58.59 ± 6.02 años, NDR: 57.44 ± 5.65 años	260
