# Supplementary material for: Circulating microRNAs as biomarkers for diabetic retinopathy stage identification: A DTA systematic review and meta-analysis
Source: PLoS One. 2025 Nov 21;20(11):e0335434. doi: 10.1371/journal.pone.0335434 (PMC12637958; doi:10.1371/journal.pone.0335434)
Supplement: S1 File — S1 Text. Complete search strategy. S1 Table. Prisma DTA abstract checklist. S2 Table. Prisma DTA checklist. S3 Table. Extraction data. S4 Table. Dataset used for STATA meta-analysis and meta-regression (CTL vs DR). S5 Table. Dataset used for STATA meta-analysis and meta-regression (T2DM vs DR). S6 Table. Dataset used for STATA meta-analysis and meta-regression (NPDR vs PDR). (ZIP) [file pone.0335434.s001.zip › Supporting Information/S4 Table. Dataset used for STATA meta-analysis and meta-regression (CTL vs DR).xlsx]

## Sheet: Hoja1
Author	Year	TP	TN	FP	FN	Country	Specimen	Sample Size	Expression	miRNAs	Normalitation
Jiang miR-21	2017	82	104	11	42	1	1	1	1	0	1
Wan miR-7	2017	58	54	20	18	1	0	1	1	0	0
Wan miR-7 (exosome)	2017	57	57	17	19	1	0	1	1	0	0
Liu miR-221	2018	54	29	4	10	1	1	1	1	0	1
Li miR-4448, miR-338-3p, miR-190a-5p , mir485-5p, miR-9-5p	2019	9	10	1	1	1	1	0	0	1	0
Surasmiati miR-126	2023	9	8	2	2	0	1	0	0	0	0
Qin miR-126	2017	32	53	6	7	1	1	0	0	0	1
