# Supplementary material for: Circulating microRNAs as biomarkers for diabetic retinopathy stage identification: A DTA systematic review and meta-analysis
Source: PLoS One. 2025 Nov 21;20(11):e0335434. doi: 10.1371/journal.pone.0335434 (PMC12637958; doi:10.1371/journal.pone.0335434)
Supplement: S1 File — S1 Text. Complete search strategy. S1 Table. Prisma DTA abstract checklist. S2 Table. Prisma DTA checklist. S3 Table. Extraction data. S4 Table. Dataset used for STATA meta-analysis and meta-regression (CTL vs DR). S5 Table. Dataset used for STATA meta-analysis and meta-regression (T2DM vs DR). S6 Table. Dataset used for STATA meta-analysis and meta-regression (NPDR vs PDR). (ZIP) [file pone.0335434.s001.zip › Supporting Information/S5 Table. Dataset used for STATA meta-analysis and meta-regression (T2DM vs DR).xlsx]

## Sheet: Hoja1
Author	Year	TP	TN	FP	FN	Country	Specimen	Sample Size	Expression	miRNAs	Normalitation
Shaker et al miR-20b	2019	31	18	12	19	0	0	1	1	0	0
Shaker et al miR-17-3p	2019	46	17	13	4	0	0	1	1	0	0
Yin et al miR-210	2020	92	32	8	18	1	0	1	0	0	1
Santavito et al miR-25-3p, miR-320b, miR-495-3p	2021	17	9	1	3	0	0	0	0	1	0
Wang et al miR-374a	2021	110	58	12	27	1	0	1	0	0	1
Saleh et al miR-93	2022	68	69	11	12	0	1	1	1	0	0
Saleh et al miR-152	2022	68	58	22	12	0	1	1	0	0	0
Zhao et al miR-221-3p	2023	110	84	18	48	1	0	1	0	0	1
Qin et al miR-126	2017	69	42	2	12	1	1	0	1	0	1
