# Supplementary material for: Circulating microRNAs as biomarkers for diabetic retinopathy stage identification: A DTA systematic review and meta-analysis
Source: PLoS One. 2025 Nov 21;20(11):e0335434. doi: 10.1371/journal.pone.0335434 (PMC12637958; doi:10.1371/journal.pone.0335434)
Supplement: S1 File — S1 Text. Complete search strategy. S1 Table. Prisma DTA abstract checklist. S2 Table. Prisma DTA checklist. S3 Table. Extraction data. S4 Table. Dataset used for STATA meta-analysis and meta-regression (CTL vs DR). S5 Table. Dataset used for STATA meta-analysis and meta-regression (T2DM vs DR). S6 Table. Dataset used for STATA meta-analysis and meta-regression (NPDR vs PDR). (ZIP) [file pone.0335434.s001.zip › Supporting Information/S6 Table. Dataset used for STATA meta-analysis and meta-regression (NPDR vs PDR).xlsx]

## Sheet: Hoja1
Author	Year	TP	TN	FP	FN	Country	Specimen	Sample Size	Expression	miRNAs	Normalitation
Qing et al miR-21, miR-181c, miR-1179	2014	74	86	4	16	1	1	1	1	1	1
Jiang et al miR-21	2017	37	58	15	14	1	0	1	1	0	1
Shaker et al miR-20b	2019	14	23	7	6	0	1	0	0	0	0
Shaker et al miR-17-3p	2019	10	24	6	10	0	1	0	0	0	0
Hui et al miR-126	2019	28	31	12	8	1	0	0	0	0	0
Ma et al miR-93 and miR-21	2019	39	30	4	3	1	0	0	1	1	1
Ma et al miR-93	2019	37	28	6	5	1	0	0	1	0	1
Ma et al miR-21	2019	38	24	10	4	1	0	0	1	0	1
Yin et al miR-210	2020	41	45	15	9	1	1	1	1	0	1
Wang et al miR-374a	2021	61	51	13	10	1	1	1	1	0	1
Saleh et al miR-93	2022	34	25	15	6	0	1	0	0	0	1
Saleh et al miR-152	2022	34	32	8	6	0	1	0	0	0	1
Salem et al miR-181c	2022	54	60	0	6	0	1	1	1	0	0
Salem et al miR-1179	2022	54	48	12	6	0	1	1	1	0	0
